# Supplementary material for: Stromal cells support the survival of human primary chronic lymphocytic leukemia (CLL) cells through Lyn-driven extracellular vesicles
Source: Front Med (Lausanne). 2023 Jan 13;9:1059028. doi: 10.3389/fmed.2022.1059028 (PMC9880074; doi:10.3389/fmed.2022.1059028)
Supplement: Supplementary Table 1 — Lists of differentially expressed proteins, which were identified under the following condition (p-adjusted ≤ 0.05; 1 ≤ log2 fold change ≤ −1). Lists of Gene Ontology (GO) and Reactome enrichment analyses of differentially expressed proteins were carried out using clusterProfiler and ReactomePA R packages, respectively (false discovery rate of 5%). [file Table_1.XLSX]

## Sheet: (A) Significant EV hits
name	ID	pval	p.adj	significant	fc	KO_centered	WT_centered
ADAMTS1	Q9UHI8	5.36073e-07	3.73e-12	TRUE	2.2	1.1	-1.1
AGPS	O00116	1.13477e-05	0.00143	TRUE	1.31	0.653	-0.653
AGRN	O00468	1.9002e-05	0.00598	TRUE	-1.41	-0.707	0.707
ANPEP	P15144	6.93965e-06	0.000257	TRUE	-1.86	-0.931	0.931
APOB	P04114	2.87002e-05	0.0151	TRUE	1.4	0.701	-0.701
C3	P01024	1.88322e-05	0.00584	TRUE	-2.46	-1.23	1.23
CAPRIN1	Q14444	2.74102e-05	0.0139	TRUE	-9.31	-4.66	4.66
CAVIN1	Q6NZI2	2.04277e-05	0.00722	TRUE	-1.35	-0.675	0.675
CCDC80	Q76M96	6.51727e-07	3.03e-11	TRUE	-1.93	-0.966	0.966
CCN1	O00622	1.16654e-05	0.00153	TRUE	1.72	0.861	-0.861
CD248	Q9HCU0	1.46784e-06	3.56e-08	TRUE	-5.08	-2.54	2.54
CIT	O14578	1.35748e-05	0.00237	TRUE	-2.71	-1.35	1.35
COL1A1	P02452	1.42767e-06	3.14e-08	TRUE	-2.57	-1.28	1.28
COL1A2	P08123	2.12581e-08	1.06e-13	TRUE	-4.79	-2.39	2.39
COL3A1	P02461	3.16635e-05	0.0184	TRUE	-2.59	-1.3	1.3
CPVL	Q9H3G5	4.77956e-05	0.0396	TRUE	2.42	1.21	-1.21
CST3	P01034	1.17004e-05	0.00154	TRUE	-8.15	-4.08	4.08
DLG1	Q12959	2.6021e-05	0.0125	TRUE	-1.41	-0.705	0.705
EMILIN1	Q9Y6C2	2.26453e-05	0.00928	TRUE	-1.32	-0.66	0.66
EML5	Q05BV3	4.21647e-05	0.0314	TRUE	8.97	4.48	-4.48
FBN1	P35555	2.52688e-05	0.0118	TRUE	-3.32	-1.66	1.66
FN1	P02751	1.48525e-06	3.73e-08	TRUE	-1.89	-0.945	0.945
FUS	P35637	1.44165e-05	0.00281	TRUE	-9.65	-4.82	4.82
GJA1	P17302	4.12165e-05	0.0302	TRUE	-4.88	-2.44	2.44
GRN	P28799	1.21644e-05	0.00171	TRUE	-4.19	-2.1	2.1
HK1	P19367	3.29364e-05	0.0198	TRUE	1.2	0.6	-0.6
HSD17B4	P51659	2.7809e-05	0.0143	TRUE	1.27	0.637	-0.637
HSPD1	P10809	1.07773e-05	0.00124	TRUE	1.17	0.587	-0.587
HSPG2	P98160	2.36546e-06	9.17e-07	TRUE	-6.05	-3.02	3.02
IGFBP6	P24592	4.75811e-06	4.49e-05	TRUE	-2.51	-1.25	1.25
ISG15	P05161	1.56613e-05	0.0035	TRUE	5.33	2.66	-2.66
ITGA1	P56199	1.91345e-05	0.00609	TRUE	-8.03	-4.01	4.01
ITGB3	P05106	4.96918e-05	0.0424	TRUE	-10.2	-5.09	5.09
ITPR3	Q14573	3.51839e-05	0.0225	TRUE	2.73	1.36	-1.36
KIF23	Q02241	1.1518e-06	8.43e-09	TRUE	-1.82	-0.909	0.909
KIF4A	O95239	1.00481e-07	1.06e-13	TRUE	-5.03	-2.52	2.52
LDHB	P07195	3.08694e-06	4.65e-06	TRUE	1.61	0.807	-0.807
LIN7C	Q9NUP9	1.23186e-05	0.00176	TRUE	-5.46	-2.73	2.73
LONP1	P36776	1.54173e-05	0.00336	TRUE	2.22	1.11	-1.11
LOXL2	Q9Y4K0	2.39498e-05	0.0105	TRUE	-2.81	-1.4	1.4
LTBP1	Q14766	1.39601e-05	0.00257	TRUE	-3.27	-1.64	1.64
M6PR	P20645	8.1773e-06	0.000492	TRUE	4.73	2.37	-2.37
MAP4K4	O95819	1.53604e-06	4.4e-08	TRUE	-6.77	-3.39	3.39
MME	P08473	1.4977e-06	3.86e-08	TRUE	2.08	1.04	-1.04
MMP3	P08254	1.07049e-05	0.00121	TRUE	2.18	1.09	-1.09
NAMPT	P43490	3.30162e-05	0.0199	TRUE	1.17	0.586	-0.586
NID1	P14543	8.96541e-06	0.000688	TRUE	-1.29	-0.647	0.647
NID2	Q14112	2.27819e-08	1.06e-13	TRUE	-4.1	-2.05	2.05
NUMA1	Q14980	5.16401e-05	0.0452	TRUE	-7.85	-3.93	3.93
OGDH	Q02218	2.56731e-05	0.0122	TRUE	-5.4	-2.7	2.7
OLFM1	Q99784	3.5035e-05	0.0223	TRUE	-10.1	-5.04	5.04
PCOLCE	Q15113	1.40128e-06	2.86e-08	TRUE	-2.55	-1.28	1.28
PDXK	O00764	2.94793e-06	3.6e-06	TRUE	-6.02	-3.01	3.01
PGM1	P36871	1.24432e-06	1.43e-08	TRUE	-5.51	-2.76	2.76
PHB2	Q99623	9.86101e-06	0.000946	TRUE	1.12	0.558	-0.558
PI4KA	P42356	5.16447e-05	0.0452	TRUE	-7.09	-3.55	3.55
PLEKHG5	O94827	4.62164e-06	3.93e-05	TRUE	4.13	2.06	-2.06
PLOD1	Q02809	2.85851e-05	0.015	TRUE	-10.2	-5.11	5.11
POSTN	Q15063	3.93175e-06	1.75e-05	TRUE	3.32	1.66	-1.66
PRC1	O43663	1.76478e-06	1.23e-07	TRUE	-2.58	-1.29	1.29
PXDN	Q92626	1.92536e-06	2.24e-07	TRUE	-1.7	-0.85	0.85
RAB27A	P51159	3.99715e-05	0.0286	TRUE	-6.18	-3.09	3.09
RACGAP1	Q9H0H5	3.28366e-06	6.44e-06	TRUE	-1.66	-0.828	0.828
RIPOR1	Q6ZS17	3.05725e-05	0.0172	TRUE	-4.07	-2.04	2.04
SPTBN1	Q01082	3.04942e-05	0.0171	TRUE	-2.08	-1.04	1.04
SSR1	P43307	1.2865e-06	1.73e-08	TRUE	-8.87	-4.43	4.43
TAOK3	Q9H2K8	1.07438e-05	0.00123	TRUE	-5.16	-2.58	2.58
TMEM33	P57088	6.01113e-06	0.000138	TRUE	2.17	1.08	-1.08
TPM1	P09493	2.35793e-05	0.0102	TRUE	-3.86	-1.93	1.93
TUBA4A	P68366	4.07541e-05	0.0296	TRUE	-1.01	-0.507	0.507
UGGT1	Q9NYU2	2.66625e-05	0.0132	TRUE	1.46	0.728	-0.728
ZDHHC5	Q9C0B5	8.32299e-06	0.000525	TRUE	-8.65	-4.33	4.33

## Sheet: (B) GO _BP
ID	Description	GeneRatio	BgRatio	pvalue	p.adjust	qvalue	geneID	Count
GO:0043062	extracellular structure organization	21/72	422/18670	4.48025e-18	6.04511e-15	4.90251e-15	AGRN/APOB/CCDC80/CCN1/COL1A1/COL1A2/COL3A1/CST3/EMILIN1/FBN1/FN1/HSPG2/ITGA1/ITGB3/LOXL2/MMP3/NID1/NID2/PLOD1/POSTN/PXDN	21
GO:0030198	extracellular matrix organization	20/72	368/18670	5.74631e-18	6.04511e-15	4.90251e-15	AGRN/CCDC80/CCN1/COL1A1/COL1A2/COL3A1/CST3/EMILIN1/FBN1/FN1/HSPG2/ITGA1/ITGB3/LOXL2/MMP3/NID1/NID2/PLOD1/POSTN/PXDN	20
GO:0051231	spindle elongation	5/72	10/18670	1.83846e-10	1.28937e-07	1.04566e-07	KIF23/KIF4A/NUMA1/PRC1/RACGAP1	5
GO:0031589	cell-substrate adhesion	13/72	354/18670	8.50691e-10	4.47463e-07	3.62887e-07	CCDC80/CCN1/COL1A1/COL3A1/EMILIN1/FN1/HSPG2/ITGA1/ITGB3/MAP4K4/NID1/NID2/POSTN	13
GO:0030199	collagen fibril organization	7/72	54/18670	1.44234e-09	6.06935e-07	4.92216e-07	COL1A1/COL1A2/COL3A1/EMILIN1/LOXL2/PLOD1/PXDN	7
GO:0007160	cell-matrix adhesion	9/72	225/18670	2.01292e-07	7.05864e-05	5.72446e-05	COL3A1/EMILIN1/FN1/ITGA1/ITGB3/MAP4K4/NID1/NID2/POSTN	9
GO:0010810	regulation of cell-substrate adhesion	8/72	215/18670	1.72638e-06	0.000518899	0.00042082	CCDC80/CCN1/COL1A1/EMILIN1/FN1/MAP4K4/NID1/POSTN	8
GO:0032963	collagen metabolic process	6/72	115/18670	5.37436e-06	0.00141346	0.00114629	COL1A1/COL1A2/CST3/EMILIN1/MMP3/PLOD1	6
GO:0051255	spindle midzone assembly	3/72	10/18670	6.47248e-06	0.00151312	0.00122712	KIF23/KIF4A/RACGAP1	3
GO:0010811	positive regulation of cell-substrate adhesion	6/72	121/18670	7.20872e-06	0.00151671	0.00123003	CCDC80/CCN1/EMILIN1/FN1/MAP4K4/NID1	6
GO:0000281	mitotic cytokinesis	5/72	73/18670	9.07585e-06	0.00173596	0.00140784	CIT/KIF23/KIF4A/RACGAP1/SPTBN1	5
GO:0030866	cortical actin cytoskeleton organization	4/72	43/18670	2.23918e-05	0.00392604	0.00318396	CIT/DLG1/KIF23/RACGAP1	4
GO:0030865	cortical cytoskeleton organization	4/72	48/18670	3.47953e-05	0.00563149	0.00456706	CIT/DLG1/KIF23/RACGAP1	4
GO:0061640	cytoskeleton-dependent cytokinesis	5/72	100/18670	4.19685e-05	0.00582382	0.00472304	CIT/KIF23/KIF4A/RACGAP1/SPTBN1	5
GO:0007229	integrin-mediated signaling pathway	5/72	103/18670	4.83644e-05	0.00582382	0.00472304	ADAMTS1/COL3A1/ISG15/ITGA1/ITGB3	5
GO:0071560	cellular response to transforming growth factor beta stimulus	7/72	249/18670	4.85877e-05	0.00582382	0.00472304	COL1A1/COL1A2/COL3A1/EMILIN1/FBN1/LTBP1/POSTN	7
GO:0007051	spindle organization	6/72	170/18670	4.95851e-05	0.00582382	0.00472304	DLG1/KIF23/KIF4A/NUMA1/PRC1/RACGAP1	6
GO:0000910	cytokinesis	6/72	171/18670	5.12329e-05	0.00582382	0.00472304	CIT/KIF23/KIF4A/PRC1/RACGAP1/SPTBN1	6
GO:0007052	mitotic spindle organization	5/72	106/18670	5.54896e-05	0.00582382	0.00472304	KIF23/KIF4A/NUMA1/PRC1/RACGAP1	5
GO:0071559	response to transforming growth factor beta	7/72	255/18670	5.64737e-05	0.00582382	0.00472304	COL1A1/COL1A2/COL3A1/EMILIN1/FBN1/LTBP1/POSTN	7
GO:0007178	transmembrane receptor protein serine/threonine kinase signaling pathway	8/72	349/18670	5.81275e-05	0.00582382	0.00472304	CCN1/COL1A2/COL3A1/EMILIN1/FBN1/LTBP1/NUMA1/SPTBN1	8
GO:0008217	regulation of blood pressure	6/72	182/18670	7.24271e-05	0.00692667	0.00561743	COL1A2/GJA1/MME/NAMPT/POSTN/TPM1	6
GO:0000819	sister chromatid segregation	6/72	189/18670	8.92077e-05	0.00816056	0.00661811	KIF23/KIF4A/NUMA1/PHB2/PRC1/RACGAP1	6
GO:0072524	pyridine-containing compound metabolic process	6/72	195/18670	0.000105935	0.009287	0.00753163	HK1/LDHB/NAMPT/OGDH/PDXK/PGM1	6
GO:0071711	basement membrane organization	3/72	26/18670	0.000134157	0.0112906	0.00915656	NID1/NID2/PXDN	3
GO:1902850	microtubule cytoskeleton organization involved in mitosis	5/72	131/18670	0.000151251	0.0122397	0.00992623	KIF23/KIF4A/NUMA1/PRC1/RACGAP1	5
GO:0045785	positive regulation of cell adhesion	8/72	403/18670	0.000157477	0.0122715	0.00995205	CCDC80/CCN1/EMILIN1/FN1/HSPD1/MAP4K4/NID1/TPM1	8
GO:0051235	maintenance of location	7/72	330/18670	0.000278403	0.0205482	0.0166643	APOB/C3/FBN1/HK1/ITGB3/ITPR3/LTBP1	7
GO:0072525	pyridine-containing compound biosynthetic process	5/72	150/18670	0.000284131	0.0205482	0.0166643	HK1/NAMPT/OGDH/PDXK/PGM1	5
GO:0000070	mitotic sister chromatid segregation	5/72	151/18670	0.000292988	0.0205482	0.0166643	KIF23/KIF4A/NUMA1/PRC1/RACGAP1	5
GO:0030168	platelet activation	5/72	153/18670	0.00031133	0.0211302	0.0171363	COL1A1/COL1A2/COL3A1/ITGB3/ITPR3	5
GO:0090092	regulation of transmembrane receptor protein serine/threonine kinase signaling pathway	6/72	241/18670	0.00033347	0.0219257	0.0177814	CCN1/EMILIN1/FBN1/LTBP1/NUMA1/SPTBN1	6
GO:0032465	regulation of cytokinesis	4/72	89/18670	0.000387614	0.0247134	0.0200422	CIT/KIF23/PRC1/RACGAP1	4
GO:0031214	biomineral tissue development	5/72	163/18670	0.000416443	0.0253587	0.0205655	CCN1/COL1A1/COL1A2/GJA1/ISG15	5
GO:0014909	smooth muscle cell migration	4/72	91/18670	0.000421841	0.0253587	0.0205655	ADAMTS1/ITGB3/POSTN/TPM1	4
GO:0003073	regulation of systemic arterial blood pressure	4/72	93/18670	0.000458173	0.0267777	0.0217163	GJA1/MME/POSTN/TPM1	4
GO:0043687	post-translational protein modification	7/72	361/18670	0.000477571	0.0271551	0.0220224	APOB/C3/CCN1/CST3/FBN1/FN1/LTBP1	7
GO:0032467	positive regulation of cytokinesis	3/72	40/18670	0.000490444	0.0271551	0.0220224	CIT/KIF23/RACGAP1	3
GO:0098813	nuclear chromosome segregation	6/72	262/18670	0.000519313	0.0280037	0.0227106	KIF23/KIF4A/NUMA1/PHB2/PRC1/RACGAP1	6
GO:0140014	mitotic nuclear division	6/72	264/18670	0.000540524	0.0280037	0.0227106	KIF23/KIF4A/NUMA1/PHB2/PRC1/RACGAP1	6
GO:0043312	neutrophil degranulation	8/72	485/18670	0.0005457	0.0280037	0.0227106	ANPEP/C3/CST3/GRN/MME/PDXK/PGM1/RAB27A	8
GO:0002283	neutrophil activation involved in immune response	8/72	488/18670	0.000568264	0.0284673	0.0230866	ANPEP/C3/CST3/GRN/MME/PDXK/PGM1/RAB27A	8
GO:0034446	substrate adhesion-dependent cell spreading	4/72	100/18670	0.000602979	0.0295039	0.0239273	FN1/HSPG2/ITGB3/POSTN	4
GO:0097278	complement-dependent cytotoxicity	2/72	10/18670	0.000646919	0.0300767	0.0243918	C3/RAB27A	2
GO:0042119	neutrophil activation	8/72	498/18670	0.00064901	0.0300767	0.0243918	ANPEP/C3/CST3/GRN/MME/PDXK/PGM1/RAB27A	8
GO:0002446	neutrophil mediated immunity	8/72	499/18670	0.00065757	0.0300767	0.0243918	ANPEP/C3/CST3/GRN/MME/PDXK/PGM1/RAB27A	8
GO:0014812	muscle cell migration	4/72	104/18670	0.000698927	0.0312881	0.0253743	ADAMTS1/ITGB3/POSTN/TPM1	4
GO:0010883	regulation of lipid storage	3/72	46/18670	0.00074116	0.0317501	0.0257489	APOB/C3/ITGB3	3
GO:1900115	extracellular regulation of signal transduction	2/72	11/18670	0.000788707	0.0317501	0.0257489	FBN1/LTBP1	2
GO:1900116	extracellular negative regulation of signal transduction	2/72	11/18670	0.000788707	0.0317501	0.0257489	FBN1/LTBP1	2
GO:0070482	response to oxygen levels	7/72	394/18670	0.000800728	0.0317501	0.0257489	COL1A1/LONP1/LOXL2/NAMPT/PHB2/PLOD1/POSTN	7
GO:0051225	spindle assembly	4/72	108/18670	0.00080522	0.0317501	0.0257489	KIF23/KIF4A/NUMA1/RACGAP1	4
GO:0019362	pyridine nucleotide metabolic process	5/72	189/18670	0.000814879	0.0317501	0.0257489	HK1/LDHB/NAMPT/OGDH/PGM1	5
GO:0046496	nicotinamide nucleotide metabolic process	5/72	189/18670	0.000814879	0.0317501	0.0257489	HK1/LDHB/NAMPT/OGDH/PGM1	5
GO:0006732	coenzyme metabolic process	7/72	403/18670	0.000913646	0.0343609	0.0278662	HK1/HSD17B4/LDHB/NAMPT/OGDH/PDXK/PGM1	7
GO:0090287	regulation of cellular response to growth factor stimulus	6/72	292/18670	0.000914548	0.0343609	0.0278662	CCN1/EMILIN1/FBN1/ITGB3/LTBP1/NUMA1	6
GO:0010718	positive regulation of epithelial to mesenchymal transition	3/72	50/18670	0.000946466	0.0349362	0.0283328	COL1A1/LOXL2/OLFM1	3
GO:0010952	positive regulation of peptidase activity	5/72	197/18670	0.000981172	0.0351392	0.0284974	CCN1/FN1/GRN/HSPD1/PCOLCE	5
GO:0030282	bone mineralization	4/72	114/18670	0.000985367	0.0351392	0.0284974	CCN1/COL1A2/GJA1/ISG15	4
GO:0090068	positive regulation of cell cycle process	6/72	298/18670	0.0010158	0.0354031	0.0287115	ADAMTS1/CIT/KIF23/NUMA1/PHB2/RACGAP1	6
GO:0007179	transforming growth factor beta receptor signaling pathway	5/72	199/18670	0.00102642	0.0354031	0.0287115	COL1A2/COL3A1/EMILIN1/FBN1/LTBP1	5
GO:0003179	heart valve morphogenesis	3/72	52/18670	0.00106132	0.0360164	0.0292088	CCN1/EMILIN1/OLFM1	3
GO:0070208	protein heterotrimerization	2/72	13/18670	0.00111296	0.0371693	0.0301438	COL1A1/COL1A2	2
GO:0070206	protein trimerization	3/72	54/18670	0.00118463	0.0389447	0.0315836	COL1A1/COL1A2/EMILIN1	3
GO:0006733	oxidoreduction coenzyme metabolic process	5/72	207/18670	0.00122308	0.0395903	0.0321072	HK1/LDHB/NAMPT/OGDH/PGM1	5
GO:0071229	cellular response to acid chemical	5/72	209/18670	0.00127633	0.0406737	0.0329858	APOB/COL1A1/COL1A2/COL3A1/PHB2	5
GO:1903054	negative regulation of extracellular matrix organization	2/72	14/18670	0.00129522	0.0406737	0.0329858	CST3/EMILIN1	2
GO:0090307	mitotic spindle assembly	3/72	56/18670	0.00131662	0.0407378	0.0330378	KIF23/KIF4A/RACGAP1	3
GO:0007059	chromosome segregation	6/72	321/18670	0.00148602	0.0453128	0.0367481	KIF23/KIF4A/NUMA1/PHB2/PRC1/RACGAP1	6

## Sheet: (C) GO_CC
ID	Description	GeneRatio	BgRatio	pvalue	p.adjust	qvalue	geneID	Count
GO:0062023	collagen-containing extracellular matrix	19/72	406/19717	2.60223e-16	6.63568e-14	4.41009e-14	ADAMTS1/AGRN/CCDC80/CCN1/COL1A1/COL1A2/COL3A1/DLG1/EMILIN1/FBN1/FN1/HSPG2/LOXL2/LTBP1/NID1/NID2/PCOLCE/POSTN/PXDN	19
GO:0005604	basement membrane	10/72	95/19717	1.73934e-12	2.21766e-10	1.47387e-10	ADAMTS1/AGRN/CCDC80/DLG1/FBN1/FN1/HSPG2/LOXL2/NID1/NID2	10
GO:0005788	endoplasmic reticulum lumen	11/72	309/19717	1.51519e-08	1.28791e-06	8.55948e-07	APOB/C3/CCN1/COL1A1/COL1A2/COL3A1/CST3/FBN1/FN1/LTBP1/UGGT1	11
GO:0044420	extracellular matrix component	6/72	51/19717	3.0322e-08	1.93302e-06	1.28469e-06	COL1A1/COL1A2/COL3A1/EMILIN1/FBN1/LTBP1	6
GO:0005583	fibrillar collagen trimer	3/72	11/19717	7.54377e-06	0.00032061	0.000213078	COL1A1/COL1A2/COL3A1	3
GO:0098643	banded collagen fibril	3/72	11/19717	7.54377e-06	0.00032061	0.000213078	COL1A1/COL1A2/COL3A1	3
GO:0098644	complex of collagen trimers	3/72	19/19717	4.33821e-05	0.00158035	0.0010503	COL1A1/COL1A2/COL3A1	3
GO:0005925	focal adhesion	8/72	405/19717	0.000112295	0.00301027	0.00200063	GJA1/HSPG2/ITGA1/ITGB3/KIF23/MAP4K4/MME/PI4KA	8
GO:0005924	cell-substrate adherens junction	8/72	408/19717	0.000118155	0.00301027	0.00200063	GJA1/HSPG2/ITGA1/ITGB3/KIF23/MAP4K4/MME/PI4KA	8
GO:0030055	cell-substrate junction	8/72	412/19717	0.00012636	0.00301027	0.00200063	GJA1/HSPG2/ITGA1/ITGB3/KIF23/MAP4K4/MME/PI4KA	8
GO:0005874	microtubule	8/72	416/19717	0.000135031	0.00301027	0.00200063	DLG1/EML5/KIF23/KIF4A/NUMA1/PRC1/RACGAP1/TUBA4A	8
GO:0045121	membrane raft	7/72	315/19717	0.000150499	0.00301027	0.00200063	CAVIN1/DLG1/GJA1/HK1/ITGA1/LDHB/MME	7
GO:0098857	membrane microdomain	7/72	316/19717	0.000153465	0.00301027	0.00200063	CAVIN1/DLG1/GJA1/HK1/ITGA1/LDHB/MME	7
GO:0098589	membrane region	7/72	328/19717	0.00019291	0.00331518	0.00220328	CAVIN1/DLG1/GJA1/HK1/ITGA1/LDHB/MME	7
GO:0008305	integrin complex	3/72	31/19717	0.00019501	0.00331518	0.00220328	EMILIN1/ITGA1/ITGB3	3
GO:0098636	protein complex involved in cell adhesion	3/72	34/19717	0.000257578	0.00410515	0.00272829	EMILIN1/ITGA1/ITGB3	3
GO:0005581	collagen trimer	4/72	87/19717	0.000289407	0.0043411	0.00288511	COL1A1/COL1A2/COL3A1/EMILIN1	4
GO:0005775	vacuolar lumen	5/72	172/19717	0.000415942	0.00571476	0.00379805	AGRN/APOB/C3/GRN/HSPG2	5
GO:0030496	midbody	5/72	173/19717	0.000427117	0.00571476	0.00379805	CIT/KIF23/KIF4A/PRC1/RACGAP1	5
GO:0043025	neuronal cell body	8/72	497/19717	0.000448217	0.00571476	0.00379805	APOB/CIT/FUS/ITGA1/ITPR3/MME/NUMA1/OLFM1	8
GO:0001527	microfibril	2/72	10/19717	0.000580654	0.0070508	0.00468598	FBN1/LTBP1	2
GO:0016328	lateral plasma membrane	3/72	57/19717	0.00118601	0.0137469	0.00913625	DLG1/GJA1/NUMA1	3
GO:0005876	spindle microtubule	3/72	59/19717	0.00131085	0.0145333	0.00965887	KIF4A/NUMA1/PRC1	3
GO:0060205	cytoplasmic vesicle lumen	6/72	338/19717	0.0014662	0.0151813	0.0100895	APOB/C3/FN1/GRN/PDXK/RAB27A	6
GO:0031983	vesicle lumen	6/72	339/19717	0.00148836	0.0151813	0.0100895	APOB/C3/FN1/GRN/PDXK/RAB27A	6
GO:0030667	secretory granule membrane	5/72	298/19717	0.00467408	0.0441496	0.0293419	ANPEP/ITGB3/ITPR3/MME/RAB27A	5
GO:0090543	Flemming body	2/72	28/19717	0.00467466	0.0441496	0.0293419	KIF23/RACGAP1	2
GO:0043202	lysosomal lumen	3/72	95/19717	0.00508229	0.0462851	0.0307612	AGRN/APOB/HSPG2	3

## Sheet: (D) GO_MF
ID	Description	GeneRatio	BgRatio	pvalue	p.adjust	qvalue	geneID	Count
GO:0005201	extracellular matrix structural constituent	15/72	163/17697	1.11191e-16	2.95768e-14	2.32916e-14	AGRN/CCN1/COL1A1/COL1A2/COL3A1/EMILIN1/FBN1/FN1/HSPG2/LTBP1/NID1/NID2/PCOLCE/POSTN/PXDN	15
GO:0005539	glycosaminoglycan binding	10/72	229/17697	2.87659e-08	3.82587e-06	3.01285e-06	ADAMTS1/AGRN/APOB/CCDC80/CCN1/FBN1/FN1/HK1/PCOLCE/POSTN	10
GO:1901681	sulfur compound binding	10/72	250/17697	6.57691e-08	5.50977e-06	4.33891e-06	ADAMTS1/AGRN/APOB/CCDC80/CCN1/FBN1/FN1/OGDH/PCOLCE/POSTN	10
GO:0019838	growth factor binding	8/72	137/17697	8.28536e-08	5.50977e-06	4.33891e-06	CCN1/COL1A1/COL1A2/COL3A1/IGFBP6/ITGB3/LTBP1/PXDN	8
GO:0008201	heparin binding	8/72	169/17697	4.17063e-07	2.21878e-05	1.74728e-05	ADAMTS1/APOB/CCDC80/CCN1/FBN1/FN1/PCOLCE/POSTN	8
GO:0005178	integrin binding	7/72	132/17697	1.07752e-06	4.777e-05	3.76186e-05	CCN1/COL3A1/EMILIN1/FBN1/FN1/ISG15/ITGB3	7
GO:0050840	extracellular matrix binding	5/72	57/17697	3.43878e-06	0.000130674	0.000102905	AGRN/CCN1/CD248/ITGB3/NID1	5
GO:0050839	cell adhesion molecule binding	11/72	499/17697	5.12812e-06	0.00017051	0.000134276	CCN1/COL3A1/DLG1/EMILIN1/FBN1/FN1/ISG15/ITGB3/PI4KA/POSTN/SPTBN1	11
GO:0005518	collagen binding	5/72	67/17697	7.68545e-06	0.000227148	0.000178878	FN1/ITGA1/NID1/NID2/PCOLCE	5
GO:0048407	platelet-derived growth factor binding	3/72	11/17697	1.04082e-05	0.000276859	0.000218025	COL1A1/COL1A2/COL3A1	3
GO:0002020	protease binding	6/72	128/17697	1.34549e-05	0.000325364	0.000256223	COL1A1/COL1A2/COL3A1/CST3/FN1/ITGB3	6
GO:0008017	microtubule binding	7/72	246/17697	6.28786e-05	0.00132227	0.00104128	EML5/KIF23/KIF4A/MAP4K4/NUMA1/PRC1/RACGAP1	7
GO:0015631	tubulin binding	8/72	336/17697	6.46222e-05	0.00132227	0.00104128	EML5/GJA1/KIF23/KIF4A/MAP4K4/NUMA1/PRC1/RACGAP1	8
GO:0001968	fibronectin binding	3/72	27/17697	0.000176081	0.00334555	0.0026346	CCDC80/IGFBP6/ITGB3	3
GO:0005520	insulin-like growth factor binding	3/72	28/17697	0.000196637	0.00348702	0.00274601	CCN1/IGFBP6/ITGB3	3
GO:0097718	disordered domain specific binding	3/72	33/17697	0.000322746	0.00536565	0.00422542	FN1/GJA1/NUMA1	3
GO:0043394	proteoglycan binding	3/72	36/17697	0.000418684	0.00655117	0.00515902	AGRN/FN1/NID1	3
GO:0030020	extracellular matrix structural constituent conferring tensile strength	3/72	41/17697	0.000616055	0.00910392	0.00716929	COL1A1/COL1A2/COL3A1	3
GO:0005200	structural constituent of cytoskeleton	4/72	102/17697	0.00079234	0.0110928	0.0087355	AGRN/SPTBN1/TPM1/TUBA4A	4
GO:0097493	structural molecule activity conferring elasticity	2/72	11/17697	0.000876736	0.0116606	0.00918266	EMILIN1/FBN1	2
GO:0008022	protein C-terminus binding	5/72	187/17697	0.000985435	0.0124822	0.00982966	DLG1/FN1/HSPG2/NUMA1/PHB2	5
GO:0031994	insulin-like growth factor I binding	2/72	12/17697	0.00104932	0.0126872	0.00999109	IGFBP6/ITGB3	2
GO:0031489	myosin V binding	2/72	17/17697	0.00213396	0.0246797	0.0194352	FUS/RAB27A	2
GO:0050750	low-density lipoprotein particle receptor binding	2/72	21/17697	0.00326063	0.0361387	0.028459	APOB/HSPG2	2
GO:0048029	monosaccharide binding	3/72	75/17697	0.00353544	0.037617	0.0296232	HK1/M6PR/PLOD1	3
GO:0016853	isomerase activity	4/72	158/17697	0.00392926	0.0401993	0.0316568	HSD17B4/HSPD1/ITGB3/PGM1	4
GO:0030246	carbohydrate binding	5/72	271/17697	0.00492689	0.047314	0.0372596	CD248/HK1/LOXL2/M6PR/PLOD1	5
GO:0070325	lipoprotein particle receptor binding	2/72	26/17697	0.00498043	0.047314	0.0372596	APOB/HSPG2	2
GO:0030165	PDZ domain binding	3/72	86/17697	0.00519039	0.0476084	0.0374914	CIT/GJA1/LIN7C	3

## Sheet: (E) Reactome
ID	Description	GeneRatio	BgRatio	pvalue	p.adjust	qvalue	geneID	Count
R-HSA-1474244	Extracellular matrix organization	19/60	301/10619	1.61015e-15	4.91095e-13	3.76266e-13	ADAMTS1/AGRN/COL1A1/COL1A2/COL3A1/EMILIN1/FBN1/FN1/HSPG2/ITGA1/ITGB3/LOXL2/LTBP1/MMP3/NID1/NID2/PCOLCE/PLOD1/PXDN	19
R-HSA-216083	Integrin cell surface interactions	9/60	85/10619	9.27995e-10	1.41519e-07	1.08429e-07	AGRN/COL1A1/COL1A2/COL3A1/FBN1/FN1/HSPG2/ITGA1/ITGB3	9
R-HSA-1474290	Collagen formation	8/60	90/10619	3.46531e-08	2.24225e-06	1.71796e-06	COL1A1/COL1A2/COL3A1/LOXL2/MMP3/PCOLCE/PLOD1/PXDN	8
R-HSA-3000171	Non-integrin membrane-ECM interactions	7/60	59/10619	3.4796e-08	2.24225e-06	1.71796e-06	AGRN/COL1A1/COL1A2/COL3A1/FN1/HSPG2/ITGB3	7
R-HSA-2243919	Crosslinking of collagen fibrils	5/60	18/10619	3.93494e-08	2.24225e-06	1.71796e-06	COL1A1/COL1A2/LOXL2/PCOLCE/PXDN	5
R-HSA-2022090	Assembly of collagen fibrils and other multimeric structures	7/60	61/10619	4.41098e-08	2.24225e-06	1.71796e-06	COL1A1/COL1A2/COL3A1/LOXL2/MMP3/PCOLCE/PXDN	7
R-HSA-1474228	Degradation of the extracellular matrix	9/60	140/10619	7.76835e-08	3.38478e-06	2.59334e-06	ADAMTS1/COL1A1/COL1A2/COL3A1/FBN1/FN1/HSPG2/MMP3/NID1	9
R-HSA-1566948	Elastic fibre formation	6/60	45/10619	1.72921e-07	6.59261e-06	5.05111e-06	EMILIN1/FBN1/FN1/ITGB3/LOXL2/LTBP1	6
R-HSA-3000178	ECM proteoglycans	7/60	76/10619	2.06974e-07	7.01411e-06	5.37405e-06	AGRN/COL1A1/COL1A2/COL3A1/FN1/HSPG2/ITGB3	7
R-HSA-3000170	Syndecan interactions	5/60	27/10619	3.56609e-07	1.08766e-05	8.33338e-06	COL1A1/COL1A2/COL3A1/FN1/ITGB3	5
R-HSA-381426	Regulation of Insulin-like Growth Factor (IGF) transport and uptake by Insulin-like Growth Factor Binding Proteins (IGFBPs)	8/60	125/10619	4.51114e-07	1.25081e-05	9.58346e-06	APOB/C3/CCN1/CST3/FBN1/FN1/IGFBP6/LTBP1	8
R-HSA-2129379	Molecules associated with elastic fibres	5/60	38/10619	2.11428e-06	5.37379e-05	4.11728e-05	EMILIN1/FBN1/FN1/ITGB3/LTBP1	5
R-HSA-8957275	Post-translational protein phosphorylation	7/60	108/10619	2.29429e-06	5.38275e-05	4.12415e-05	APOB/C3/CCN1/CST3/FBN1/FN1/LTBP1	7
R-HSA-3000480	Scavenging by Class A Receptors	4/60	19/10619	3.35018e-06	7.29861e-05	5.59203e-05	APOB/COL1A1/COL1A2/COL3A1	4
R-HSA-3000157	Laminin interactions	4/60	30/10619	2.26126e-05	0.000431052	0.000330263	HSPG2/ITGA1/NID1/NID2	4
R-HSA-8874081	MET activates PTK2 signaling	4/60	30/10619	2.26126e-05	0.000431052	0.000330263	COL1A1/COL1A2/COL3A1/FN1	4
R-HSA-1650814	Collagen biosynthesis and modifying enzymes	5/60	67/10619	3.58919e-05	0.000643943	0.000493375	COL1A1/COL1A2/COL3A1/PCOLCE/PLOD1	5
R-HSA-373760	L1CAM interactions	6/60	119/10619	5.33296e-05	0.00090364	0.000692349	DLG1/ITGA1/ITGB3/KIF4A/SPTBN1/TUBA4A	6
R-HSA-76009	Platelet Aggregation (Plug Formation)	4/60	39/10619	6.53402e-05	0.00104888	0.00080363	COL1A1/COL1A2/FN1/ITGB3	4
R-HSA-75892	Platelet Adhesion to exposed collagen	3/60	15/10619	7.43547e-05	0.00113391	0.000868776	COL1A1/COL1A2/ITGA1	3
R-HSA-8875878	MET promotes cell motility	4/60	41/10619	7.97737e-05	0.00115862	0.000887708	COL1A1/COL1A2/COL3A1/FN1	4
R-HSA-2173782	Binding and Uptake of Ligands by Scavenger Receptors	4/60	42/10619	8.78003e-05	0.00121723	0.000932615	APOB/COL1A1/COL1A2/COL3A1	4
R-HSA-983189	Kinesins	4/60	59/10619	0.000332356	0.00440734	0.0033768	KIF23/KIF4A/RACGAP1/TUBA4A	4
R-HSA-1442490	Collagen degradation	4/60	64/10619	0.000454333	0.00577381	0.00442377	COL1A1/COL1A2/COL3A1/MMP3	4
R-HSA-6806834	Signaling by MET	4/60	79/10619	0.00100879	0.0120478	0.00923073	COL1A1/COL1A2/COL3A1/FN1	4
R-HSA-202733	Cell surface interactions at the vascular wall	5/60	137/10619	0.00102702	0.0120478	0.00923073	APOB/COL1A1/COL1A2/FN1/ITGB3	5
R-HSA-9609736	Assembly and cell surface presentation of NMDA receptors	3/60	41/10619	0.00156933	0.0177276	0.0135825	DLG1/LIN7C/TUBA4A	3
R-HSA-975634	Retinoid metabolism and transport	3/60	43/10619	0.00180231	0.0196323	0.0150418	AGRN/APOB/HSPG2	3
R-HSA-8948216	Collagen chain trimerization	3/60	44/10619	0.00192646	0.020261	0.0155235	COL1A1/COL1A2/COL3A1	3
R-HSA-430116	GP1b-IX-V activation signalling	2/60	12/10619	0.00199803	0.0203133	0.0155636	COL1A1/COL1A2	2
R-HSA-6811434	COPI-dependent Golgi-to-ER retrograde traffic	4/60	99/10619	0.00232423	0.0222123	0.0170186	KIF23/KIF4A/RACGAP1/TUBA4A	4
R-HSA-6806667	Metabolism of fat-soluble vitamins	3/60	47/10619	0.00233048	0.0222123	0.0170186	AGRN/APOB/HSPG2	3
R-HSA-3656237	Defective EXT2 causes exostoses 2	2/60	14/10619	0.00273492	0.0245338	0.0187973	AGRN/HSPG2	2
R-HSA-3656253	Defective EXT1 causes exostoses 1, TRPS2 and CHDS	2/60	14/10619	0.00273492	0.0245338	0.0187973	AGRN/HSPG2	2
R-HSA-2214320	Anchoring fibril formation	2/60	15/10619	0.00314423	0.0259187	0.0198583	COL1A1/COL1A2	2
R-HSA-354194	GRB2:SOS provides linkage to MAPK signaling for Integrins	2/60	15/10619	0.00314423	0.0259187	0.0198583	FN1/ITGB3	2
R-HSA-372708	p130Cas linkage to MAPK signaling for integrins	2/60	15/10619	0.00314423	0.0259187	0.0198583	FN1/ITGB3	2
R-HSA-76002	Platelet activation, signaling and aggregation	6/60	262/10619	0.00349614	0.0280611	0.0214998	COL1A1/COL1A2/FN1/ITGB3/ITPR3/TUBA4A	6
R-HSA-196854	Metabolism of vitamins and cofactors	5/60	189/10619	0.00419086	0.0327747	0.0251112	AGRN/APOB/HSPG2/NAMPT/PDXK	5
R-HSA-190840	Microtubule-dependent trafficking of connexons from Golgi to the plasma membrane	2/60	18/10619	0.00453199	0.0337136	0.0258306	GJA1/TUBA4A	2
R-HSA-2022377	Metabolism of Angiotensinogen to Angiotensins	2/60	18/10619	0.00453199	0.0337136	0.0258306	ANPEP/MME	2
R-HSA-190872	Transport of connexons to the plasma membrane	2/60	19/10619	0.00504684	0.0340826	0.0261133	GJA1/TUBA4A	2
R-HSA-2132295	MHC class II antigen presentation	4/60	123/10619	0.00507039	0.0340826	0.0261133	KIF23/KIF4A/RACGAP1/TUBA4A	4
R-HSA-6798695	Neutrophil degranulation	8/60	480/10619	0.00531647	0.0340826	0.0261133	ANPEP/C3/CST3/GRN/MME/PDXK/PGM1/RAB27A	8
R-HSA-375165	NCAM signaling for neurite out-growth	3/60	63/10619	0.00535418	0.0340826	0.0261133	AGRN/COL3A1/SPTBN1	3
R-HSA-6811442	Intra-Golgi and retrograde Golgi-to-ER traffic	5/60	202/10619	0.00554742	0.0340826	0.0261133	KIF23/KIF4A/M6PR/RACGAP1/TUBA4A	5
R-HSA-3560783	Defective B4GALT7 causes EDS, progeroid type	2/60	20/10619	0.00558731	0.0340826	0.0261133	AGRN/HSPG2	2
R-HSA-3560801	Defective B3GAT3 causes JDSSDHD	2/60	20/10619	0.00558731	0.0340826	0.0261133	AGRN/HSPG2	2
R-HSA-4420332	Defective B3GALT6 causes EDSP2 and SEMDJL1	2/60	20/10619	0.00558731	0.0340826	0.0261133	AGRN/HSPG2	2
R-HSA-5625900	RHO GTPases activate CIT	2/60	20/10619	0.00558731	0.0340826	0.0261133	CIT/PRC1	2
R-HSA-198933	Immunoregulatory interactions between a Lymphoid and a non-Lymphoid cell	4/60	132/10619	0.00649958	0.0388096	0.029735	C3/COL1A1/COL1A2/COL3A1	4
R-HSA-8856688	Golgi-to-ER retrograde transport	4/60	133/10619	0.00667324	0.0388096	0.029735	KIF23/KIF4A/RACGAP1/TUBA4A	4
R-HSA-2024096	HS-GAG degradation	2/60	22/10619	0.00674396	0.0388096	0.029735	AGRN/HSPG2	2
R-HSA-3781865	Diseases of glycosylation	4/60	143/10619	0.0085818	0.0484713	0.0371376	ADAMTS1/AGRN/HSPG2/PGM1	4
